# Supplementary material for: A mdg4 retrotransposon screen for X-linked female sterile alleles and its relationship with the transcription factor OVO
Source: G3 (Bethesda). 2026 Apr 17;16(6):jkag098. doi: 10.1093/g3journal/jkag098 (PMC13232525; doi:10.1093/g3journal/jkag098)
Supplement: jkag098_Supplementary_Data [file jkag098_supplementary_data.zip]

Archive with 5 entries (5 files):
- Figure_S1_G3-2026-406610.pdf
- Supplemental_Material_Legends_G3-2026-406610.docx
- Table_S1_G3-2026-406610.xlsx
- Table_S2_G3-2026-406610.xlsx
- Table_S3_G3-2026-406610.xlsx
