# Supplementary material for: A mdg4 retrotransposon screen for X-linked female sterile alleles and its relationship with the transcription factor OVO
Source: G3 (Bethesda). 2026 Apr 17;16(6):jkag098. doi: 10.1093/g3journal/jkag098 (PMC13232525; doi:10.1093/g3journal/jkag098)
Supplement: jkag098_Supplementary_Data [file jkag098_supplementary_data.zip › Table_S1_G3-2026-406610.xlsx]

## Sheet: Sheet1
Reagent type (species)	Designation	Source or reference	Identifiers	Additional information
Reagent type. Duplicate rows as needed. Order is flexible, but row titles must be preserved. Species (mandatory if applicable). Append in parentheses. First mention, use full genus. Sex (if applicable). Add within parentheses after species.	Designation. Symbol/name used in publication. Separate multiple entries with semi-colon, space. (If semi-colon within designation, delimit wtith double quotes.)	Source (public). Stock center, company, data repository. Reference. Include PMID or DOI; use “this paper” if new. If neither applies enter “other” and explain in Additional Information.	Identifiers. Format as ID_source:identifier. Separate multiple entries with semi-colon, space. Include catalog numbers, stock numbers, database IDs or accession numbers, RRIDs.	Additional information. Mandatory if column C entry is “this paper” or “other”. Description of new reagent; laboratory from which reagent obtained; other pertinent information. For antibodies, indicate dilution and conditions used.
gene (Drosophila melanogaster)	ovo	NA	FLYB:FBgn0003028
gene (Drosophila melanogaster)	lncRNA:flam	NA	FLYB:FBgn0267704
gene (Drosophila melanogaster)	arm	NA	FLYB:FBgn0000117
gene (Drosophila melanogaster)	spoon	NA	FLYB:FBgn0263987
gene (Drosophila melanogaster)	Rab18	NA	FLYB:FBgn0015794
gene (Drosophila melanogaster)	Karl	NA	FLYB:FBgn0030334
gene (Drosophila melanogaster)	U2af50	NA	FLYB:FBgn0005411
gene (Drosophila melanogaster)	Imp	NA	FLYB:FBgn0285926
gene (Drosophila melanogaster)	Sxl	NA	FLYB:FBgn0264270
gene (Drosophila melanogaster)	rg	NA	FLYB:FBgn0266098
gene (Drosophila melanogaster)	CG15465	NA	FLYB:FBgn0029746
gene (Drosophila melanogaster)	lncRNA:CR45519	NA	FLYB:FBgn0267075
gene (Drosophila melanogaster)	Grip91	NA	FLYB:FBgn0001612
gene (Drosophila melanogaster)	fs(1)M3	NA	FLYB:FBgn0005390
gene (Drosophila melanogaster)	disco	NA	FLYB:FBgn0000459
gene (Drosophila melanogaster)	VhaAC39-1	NA	FLYB:FBgn0285910
gene (Drosophila melanogaster)	eIF5	NA	FLYB:FBgn0030719
gene (D. melanogaster)	pcm	NA	FLYB:FBgn0020261
gene (D. melanogaster)	spri	NA	FLYB:FBgn0085443
gene (D. melanogaster)	CG42699	NA	FLYB:FBgn0261610
genetic reagent (D. melanogaster)	ovo[D1rv23]	Bloomington Drosophila Stock Center; PMID:3428601	FLYB:FBst0038443; BDSC:38443; RRID:BDSC_38443	y[1] w[*] ovo[D1rv23] v[24]/FM6, w[*]
genetic reagent (D. melanogaster)	ovo[D1]	Bloomington Drosophila Stock Center; PMID:17246162	FLYB:FBst0001309; BDSC:1309; RRID:BDSC_1309	ovo[D1] v[24]/C(1)DX, y[1] w[1] f[1]
genetic reagent (D. melanogaster)	lncRNA:flam[1]	Bloomington Drosophila Stock Center; PMID:7713426	FLYB:FBst0053720; BDSC:53720; RRID:BDSC_53720	C(1)DX, y[1] f[1]/y[1] v[1] f[1] mal[1] lncRNA:flam[1] su(f)[1]
genetic reagent (D. melanogaster)	FM7c, sn[+] P{lyB}lncRNA:flam[py+P]	Bloomington Drosophila Stock Center; PMID:11404334	FLYB:FBst0053721; BDSC:53721; RRID:BDSC_53721	C(1)DX, y[1] f[1]/FM7c, sn[+] P{y[+mDint]=lyB}lncRNA:flam[py+P]
genetic reagent (D. melanogaster)	Df(1)ED6565	Bloomington Drosophila Stock Center; PMID:17720900	FLYB:FBst0009299; BDSC:9299; RRID:BDSC_9299	Df(1)ED6565, P{w[+mW.Scer\FRT.hs3]=3'.RS5+3.3'}ED6565 w[1118]/FM7h
genetic reagent (D. melanogaster)	Df(1)BSC533	Bloomington Drosophila Stock Center; PMID:22445104	FLYB:FBst0025061; BDSC:25061; RRID:BDSC_25061	Df(1)BSC533, w[1118]/FM7h/Dp(2;Y)G, P{w[+mC]=hs-hid}Y
genetic reagent (D. melanogaster)	Dp(1;3)DC446	Bloomington Drosophila Stock Center; PMID:20876565	FLYB:FBst0032292; BDSC:32292; RRID:BDSC_32292	w[1118]; Dp(1;3)DC446, PBac{y[+mDint2] w[+mC]=DC446}VK00033
genetic reagent (D. melanogaster)	Dp(1;3)DC479	Bloomington Drosophila Stock Center; PMID:20876565	FLYB:FBst0032305; BDSC:32305; RRID:BDSC_32305	w[1118]; Dp(1;3)DC479, PBac{y[+mDint2] w[+mC]=DC479}VK00033
genetic reagent (D. melanogaster)	Df(1)Sxl[fP7BO]	Bloomington Drosophila Stock Center; PMID:2822534	FLYB:FBst0058489; BDSC:58489; RRID:BDSC_58489	y[1] pn[1] w[1] Sxl[M8]/Df(1)Sxl[fP7B0], y[1] pn[1] w[1] Sxl[fP7B0]
genetic reagent (D. melanogaster)	Df(1)ED7217	Bloomington Drosophila Stock Center; PMID:17720900	FLYB:FBst0008952; BDSC:8952; RRID:BDSC_8952	Df(1)ED7217, w[1118] P{w[+mW.Scer\FRT.hs3]=3'.RS5+3.3'}ED7217/FM7h
genetic reagent (D. melanogaster)	Df(1)ED7225	Bloomington Drosophila Stock Center; PMID:17720900	FLYB:FBst0024146; BDSC:24146; RRID:BDSC_24146	Df(1)ED7225, w[1118] P{w[+mW.Scer\FRT.hs3]=3'.RS5+3.3'}ED7225/FM7h
genetic reagent (D. melanogaster)	Df(1)ED7229	Bloomington Drosophila Stock Center; PMID:17720900	FLYB:FBst0009352; BDSC:9352; RRID:BDSC_9352	Df(1)ED7229, w[1118] P{w[+mW.Scer\FRT.hs3]=3'.RS5+3.3'}ED7229/FM7h
genetic reagent (D. melanogaster)	Df(1)ED7261	Bloomington Drosophila Stock Center; PMID:17720900	FLYB:FBst0009218; BDSC:9218; RRID:BDSC_9218	Df(1)ED7261, w[1118] P{w[+mW.Scer\FRT.hs3]=3'.RS5+3.3'}ED7261/FM7h
genetic reagent (D. melanogaster)	Df(1)BSC310	Bloomington Drosophila Stock Center; PMID:22445104	FLYB:FBst0024336; BDSC:24336; RRID:BDSC_24336	Df(1)BSC310, w[1118]/Binsinscy
genetic reagent (D. melanogaster)	Df(1)ED7289	Bloomington Drosophila Stock Center; PMID:17720900	FLYB:FBst0029732; BDSC:29732; RRID:BDSC_29732	Df(1)ED7289, w[1118] P{w[+mW.Scer\FRT.hs3]=3'.RS5+3.3'}ED7289/FM7h
genetic reagent (D. melanogaster)	Df(1)ED7294	Bloomington Drosophila Stock Center; PMID:17720900	FLYB:FBst0008035; BDSC:8035; RRID:BDSC_8035	Df(1)ED7294, w[1118] P{w[+mW.Scer\FRT.hs3]=3'.RS5+3.3'}ED7294/FM7j, Bar[1]
genetic reagent (D. melanogaster)	Df(1)ED7331	Bloomington Drosophila Stock Center; PMID:17720900	FLYB:FBst0009219; BDSC:9219; RRID:BDSC_9219	Df(1)ED7331, w[1118] P{w[+mW.Scer\FRT.hs3]=3'.RS5+3.3'}ED7331/FM7h
genetic reagent (D. melanogaster)	Df(1)BSC714	Bloomington Drosophila Stock Center; PMID:22445104	FLYB:FBst0605858; BDSC:605858; RRID:BDSC_605858	Df(1)BSC714, w[1118] P+PBac{w[+mC]=XP3.WH3}BSC714/Binsinscy
genetic reagent (D. melanogaster)	Df(1)BSC758	Bloomington Drosophila Stock Center; PMID:22445104	FLYB:FBst0026855; BDSC:26855; RRID:BDSC_26855	Df(1)BSC758, w[1118] P+PBac{w[+mC]=XP3.WH3}BSC758/FM7h/Dp(2;Y)G, P{w[+mC]=hs-hid}Y
genetic reagent (D. melanogaster)	Df(1)BSC772	Bloomington Drosophila Stock Center; PMID:22445104	FLYB:FBst0026869; BDSC:26869; RRID:BDSC_26869	Df(1)BSC772, w[1118] P+PBac{w[+mC]=XP3.RB5}BSC772/FM7h/Dp(2;Y)G, P{w[+mC]=hs-hid}Y
genetic reagent (D. melanogaster)	Df(1)FDD-0024486	Bloomington Drosophila Stock Center	FLYB:FBst0023295; BDSC:23295; RRID:BDSC_23295	Df(1)FDD-0024486, w[1118]/FM7c
genetic reagent (D. melanogaster)	Df(1)BSC761	Bloomington Drosophila Stock Center; PMID:22445104	FLYB:FBst0026858; BDSC:26858; RRID:BDSC_26858	Df(1)BSC761, w[1118] P+PBac{w[+mC]=XP3.WH3}BSC761/FM7h
genetic reagent (D. melanogaster)	Df(1)BSC760	Bloomington Drosophila Stock Center; PMID:22445104	FLYB:FBst0026857; BDSC:26857; RRID:BDSC_26857	Df(1)BSC760, w[1118] P+PBac{w[+mC]=XP3.WH3}BSC760/Binsinscy
genetic reagent (D. melanogaster)	Df(1)rif	Bloomington Drosophila Stock Center; PMID:8026331	FLYB:FBst0001158; BDSC:1158; RRID:BDSC_1158	Df(1)rif, y[1] v[1] f[1]/C(1)DX, y[1] w[1] f[1]; Dp(1;4)r[+]/+
genetic reagent (D. melanogaster)	Df(1)BSC582	Bloomington Drosophila Stock Center; PMID:22445104	FLYB:FBst0025416; BDSC:25416; RRID:BDSC_25416	Df(1)BSC582, w[1118]/Binsinscy
genetic reagent (D. melanogaster)	Df(1)ED7374	Bloomington Drosophila Stock Center; PMID:17720900	FLYB:FBst0008954; BDSC:8954; RRID:BDSC_8954	Df(1)ED7374, w[1118] P{w[+mW.Scer\FRT.hs3]=3'.RS5+3.3'}ED7374/FM7h
genetic reagent (D. melanogaster)	w[1118] sov[ML150]	Bloomington Drosophila Stock Center; PMID:7768440	FLYB:FBst0004591; BDSC:4591; RRID:BDSC_4591	w[1118] sov[ML150]/FM0
genetic reagent (D. melanogaster)	Df(1)BSC654	Bloomington Drosophila Stock Center; PMID:22445104	FLYB:FBst0026506; BDSC:26506; RRID:BDSC_26506	Df(1)BSC654, w[1118]/FM7h/Dp(2;Y)G, P{w[+mC]=hs-hid}Y
genetic reagent (D. melanogaster)	fs(1)M3[1901]	Bloomington Drosophila Stock Center; D.I.S. 60:236-241	FLYB:FBst0004328; BDSC:4328; RRID:BDSC_4328	fs(1)M3[1901]/FM7a
genetic reagent (D. melanogaster)	fs(1)M3[K1]	Bloomington Drosophila Stock Center; PMID:17246182	FLYB:FBst0092620; BDSC:92620; RRID:BDSC_92620	y[1] fs(1)M3[K1] v[24] f[1]/FM7c; P{w[+mC]=clos.15.8.HA}2
genetic reagent (D. melanogaster)	Df(1)BSC886	Bloomington Drosophila Stock Center; PMID:22445104	FLYB:FBst0030591; BDSC:30591; RRID:BDSC_30591	Df(1)BSC886, w[1118]/FM7h/Dp(2;Y)G, P{w[+mC]=hs-hid}Y
genetic reagent (D. melanogaster)	Dp(1;3)DC068	Bloomington Drosophila Stock Center; PMID:20876565	FLYB:FBst0030244; BDSC:30244; RRID:BDSC_30244	w[1118]; Dp(1;3)DC068, PBac{y[+mDint2] w[+mC]=DC068}VK00033/TM2
genetic reagent (D. melanogaster)	Df(1)BSC714	Bloomington Drosophila Stock Center; PMID:22445104	FLYB:FBst0026566; BDSC:26566; RRID:BDSC_26566	Df(1)BSC714, w[1118] P+PBac{w[+mC]=XP3.WH3}BSC714/Binsinscy
genetic reagent (D. melanogaster)	FM7c, cv[WJB] f[PDB]	Bloomington Drosophila Stock Center; PMID:32550371	FLYB:FBst0080069; BDSC:80069; RRID:BDSC_80069	w[1118] sov[ML150]/FM7c, cv[WJB] f[PDB]
genetic reagent (D. melanogaster)	y[1] cv[1] v[1] f[1]	Bloomington Drosophila Stock Center	FLYB:FBst0001515; BDSC:1515; RRID:BDSC_1515	y[1] cv[1] v[1] f[1]
genetic reagent (D. melanogaster)	arm[1]	Bloomington Drosophila Stock Center; D.I.S. 66:209-269	FLYB:FBst0003378; BDSC:3378; RRID:BDSC_3378	y[1] arm[1]/FM7c
genetic reagent (D. melanogaster)	spoon[exc57]	Bloomington Drosophila Stock Center; PMID:21983075	FLYB:FBst0043640; BDSC:43640; RRID:BDSC_43640	w[1118] spoon[exc57]/FM7c
genetic reagent (D. melanogaster)	Df(1)BSC541	Bloomington Drosophila Stock Center; PMID:22445104	FLYB:FBst0025069; BDSC:25069; RRID:BDSC_25069	Df(1)BSC758, w[1118]/FM7h/Dp(2;Y)G, P{w[+mC]=hs-hid}Y
genetic reagent (D. melanogaster)	Df(1)FDD-0089495	Bloomington Drosophila Stock Center	FLYB:FBst0027412; BDSC:27412; RRID:BDSC_27412	Df(1)FDD-0089495, w[1118]/FM7c
genetic reagent (D. melanogaster)	Sxl[F4]	Bloomington Drosophila Stock Center; D.I.S. 60:236-241	FLYB:FBst0004597; BDSC:4597; RRID:BDSC_4597	y[1] cv[1] Sxl[F4] v[1] f[1]
genetic reagent (D. melanogaster)	Sxl[F18]	Bloomington Drosophila Stock Center; PMID:2116356	FLYB:FBst0004595; BDSC:4595; RRID:BDSC_4595	y[1] Sxl[F18]
genetic reagent (D. melanogaster)	Grip91[1]	Bloomington Drosophila Stock Center; PMID:2499512	FLYB:FBst0005128; BDSC:5128; RRID:BDSC_5128	C(1;Y)1, y[1] sn[3] Grip91[1]/C(1)RM, y[1] v[1]; Dp(1;f)LJ9, y[+]
genetic reagent (D. melanogaster)	Grip91[xr16]	Bloomington Drosophila Stock Center; PMID:11124805	FLYB:FBst0026276; BDSC:26276; RRID:BDSC_26276	w[*] Grip91[xr16]/FM7a/Dp(1;Y)y[+]g[+]
genetic reagent (D. melanogaster)	VhaAC39-1[FY38]	Bloomington Drosophila Stock Center; PMID:19758563	FLYB:FBst0041811; BDSC:41811; RRID:BDSC_41811	y[1] w[*] VhaAC39-1[FY38] P{ry[+t7.2]=neoFRT}19A/FM7c
genetic reagent (D. melanogaster)	VhaAC39-1[FZ29]	Bloomington Drosophila Stock Center; PMID:19758563	FLYB:FBst0041812; BDSC:41812; RRID:BDSC_41812	y[1] w[*] VhaAC39-1[FZ29] P{ry[+t7.2]=neoFRT}19A/FM7c
genetic reagent (D. melanogaster)	Df(1)Exel7468	Bloomington Drosophila Stock Center; PMID:14981519	FLYB:FBst0007768; BDSC:7768; RRID:BDSC_7768	Df(1)Exel7468, w[1118]/Binsinscy
genetic reagent (D. melanogaster)	pcm[14]	Bloomington Drosophila Stock Center; PMID:25836675	FLYB:FBst0606350; BDSC:606350; RRID:BDSC_606350	w[1118] pcm[14]/FM7i, P{w[+mC]=ActGFP}JMR3
genetic reagent (D. melanogaster)	pcm[15]	Bloomington Drosophila Stock Center; PMID:26656493	FLYB:FBst0606352; BDSC:606352; RRID:BDSC_606352	w[1118] pcm[15]/FM7i, P{w[+mC]=ActGFP}JMR3
genetic reagent (D. melanogaster)	fs(1)GS01, y[1] cv[1] v[1] f[1]	This Paper		fs(1)GS01, y[1] cv[1] v[1] f[1]/FM7c, cv[WJB] f[PDB]
genetic reagent (D. melanogaster)	fs(1)GS02, y[1] cv[1] v[1] f[1]	This Paper		fs(1)GS02, y[1] cv[1] v[1] f[1]/FM7c, cv[WJB] f[PDB]
genetic reagent (D. melanogaster)	fs(1)GS03, y[1] cv[1] v[1] f[1]	This Paper		fs(1)GS03, y[1] cv[1] v[1] f[1]/FM7c, cv[WJB] f[PDB]
genetic reagent (D. melanogaster)	fs(1)GS04, y[1] cv[1] v[1] f[1]	This Paper		fs(1)GS04, y[1] cv[1] v[1] f[1]/FM7c, cv[WJB] f[PDB]
genetic reagent (D. melanogaster)	fs(1)GS05, y[1] cv[1] v[1] f[1]	This Paper		fs(1)GS05, y[1] cv[1] v[1] f[1]/FM7c, cv[WJB] f[PDB]
genetic reagent (D. melanogaster)	fs(1)GS06, y[1] cv[1] v[1] f[1]	This Paper		fs(1)GS06, y[1] cv[1] v[1] f[1]/FM7c, cv[WJB] f[PDB]
genetic reagent (D. melanogaster)	fs(1)GS07, y[1] cv[1] v[1] f[1]	This Paper		fs(1)GS07, y[1] cv[1] v[1] f[1]/FM7c, cv[WJB] f[PDB]
genetic reagent (D. melanogaster)	fs(1)GS08, y[1] cv[1] v[1] f[1]	This Paper		fs(1)GS08, y[1] cv[1] v[1] f[1]/FM7c, cv[WJB] f[PDB]
genetic reagent (D. melanogaster)	fs(1)GS09, y[1] cv[1] v[1] f[1]	This Paper		fs(1)GS09, y[1] cv[1] v[1] f[1]/FM7c, cv[WJB] f[PDB]
genetic reagent (D. melanogaster)	fs(1)GS10, y[1] cv[1] v[1] f[1]	This Paper		fs(1)GS10, y[1] cv[1] v[1] f[1]/FM7c, cv[WJB] f[PDB]
genetic reagent (D. melanogaster)	fs(1)GS11, y[1] cv[1] v[1] f[1]	This Paper		fs(1)GS11, y[1] cv[1] v[1] f[1]/FM7c, cv[WJB] f[PDB]
genetic reagent (D. melanogaster)	fs(1)GS12, y[1] cv[1] v[1] f[1]	This Paper		fs(1)GS12, y[1] cv[1] v[1] f[1]/FM7c, cv[WJB] f[PDB]
genetic reagent (D. melanogaster)	fs(1)GS13, y[1] cv[1] v[1] f[1]	This Paper		fs(1)GS13, y[1] cv[1] v[1] f[1]/FM7c, cv[WJB] f[PDB]
genetic reagent (D. melanogaster)	fs(1)GS14, y[1] cv[1] v[1] f[1]	This Paper		fs(1)GS14, y[1] cv[1] v[1] f[1]/FM7c, cv[WJB] f[PDB]
genetic reagent (D. melanogaster)	fs(1)GS15, y[1] cv[1] v[1] f[1]	This Paper		fs(1)GS15, y[1] cv[1] v[1] f[1]/FM7c, cv[WJB] f[PDB]
genetic reagent (D. melanogaster)	fs(1)GS16, y[1] cv[1] v[1] f[1]	This Paper		fs(1)GS16, y[1] cv[1] v[1] f[1]/FM7c, cv[WJB] f[PDB]
genetic reagent (D. melanogaster)	fs(1)GS17, y[1] cv[1] v[1] f[1]	This Paper		fs(1)GS17, y[1] cv[1] v[1] f[1]/FM7c, cv[WJB] f[PDB]
commercial assay or kit	Illumina Nextera DNA Library Preparation Kit	Illumina, San Diego, CA
commercial assay or kit	Flyfood (D20302Y)	Archon Scientific, Durham, NC
commercial assay or kit	Illumina S1 Flow Cell	Illumina, San Diego, CA
commercial assay or kit	Bioruptor Pico Sonication Device	Diagenode, Denville, NJ
commercial assay or kit	NEBNext Ultra II DNA Library Prep Kit for Illumina	New England Biolabs, Ipswich, MA
commercial assay or kit	Illumina XP workflow	Illumina, San Diego, CA
commercial assay or kit	Quant-iT PicoGreen dsDNA Assay Kit	ThermoFisher Scientific, Waltham, MA
large-scale dataset (D. melanogaster)	BDGP Release 6 Drosophila genome	PMID: 25589440		http://www.repeatmasker.org
large-scale dataset (D. melanogaster)	UCSC Genome Browser RepeatMasker track	PMID: 29106570; (Smit, Hubley, and Green 2013-2015)
large-scale dataset (D. melanogaster)	Drosophila transposon sequences	PMID: 12537573
large-scale dataset (D. melanogaster female)	ChIP-seq library of input control from 1 day old ovo[Cterm-GFP] post eclosion ovaries replicate 1	SRA: SAMN38284742; PMID:39291827
large-scale dataset (D. melanogaster female)	ChIP-seq library of input control from 1 day old ovo[Cterm-GFP] post eclosion ovaries replicate 2	SRA: SAMN38284743; PMID:39291827
large-scale dataset (D. melanogaster female)	ChIP-seq library of input control from 1 day old ovo[Cterm-GFP] post eclosion ovaries replicate 3	SRA: SAMN38284744; PMID:39291827
large-scale dataset (D. melanogaster female)	ChIP-seq library of immunoprecipitated sample from 1 day old ovo[Cterm-GFP] post eclosion ovaries replicate 1	SRA: SAMN38284736; PMID:39291827
large-scale dataset (D. melanogaster female)	ChIP-seq library of immunoprecipitated sample from 1 day old ovo[Cterm-GFP] post eclosion ovaries replicate 2	SRA: SAMN38284737; PMID:39291827
large-scale dataset (D. melanogaster female)	ChIP-seq library of immunoprecipitated sample from 1 day old ovo[Cterm-GFP] post eclosion ovaries replicate 3	SRA: SAMN38284738; PMID:39291827
large-scale dataset (D. melanogaster female)	ATAC-seq library of sorted GSC	SRA: SRR24203655; PMID:32773039
large-scale dataset (D. melanogaster female)	ATAC-seq library of sorted 32c NC	SRA: SRR24203650; PMID:32773039
large-scale dataset (D. melanogaster female)	Control y[1] cv[1] v[1] f[1] DNA-seq libraries	SRA: SAMN55305775; This Paper
large-scale dataset (D. melanogaster female)	fs(1)GS01, y[1] cv[1] v[1] f[1] DNA-seq libraries	SRA: SAMN55305776; This Paper		fs(1)GS01, y[1] cv[1] v[1] f[1]
large-scale dataset (D. melanogaster female)	fs(1)GS02, y[1] cv[1] v[1] f[1] DNA-seq libraries	SRA: SAMN55305777; This Paper		fs(1)GS02, y[1] cv[1] v[1] f[1]
large-scale dataset (D. melanogaster female)	fs(1)GS03, y[1] cv[1] v[1] f[1] DNA-seq libraries	SRA: SAMN55305778; This Paper		fs(1)GS03, y[1] cv[1] v[1] f[1]
large-scale dataset (D. melanogaster female)	fs(1)GS04, y[1] cv[1] v[1] f[1] DNA-seq libraries	SRA: SAMN55305779; This Paper		fs(1)GS04, y[1] cv[1] v[1] f[1]
large-scale dataset (D. melanogaster female)	fs(1)GS05, y[1] cv[1] v[1] f[1] DNA-seq libraries	SRA: SAMN55305780; This Paper		fs(1)GS05, y[1] cv[1] v[1] f[1]
large-scale dataset (D. melanogaster female)	fs(1)GS06, y[1] cv[1] v[1] f[1] DNA-seq libraries	SRA: SAMN55305781; This Paper		fs(1)GS06, y[1] cv[1] v[1] f[1]
large-scale dataset (D. melanogaster female)	fs(1)GS07, y[1] cv[1] v[1] f[1] DNA-seq libraries	SRA: SAMN55305782; This Paper		fs(1)GS07, y[1] cv[1] v[1] f[1]
large-scale dataset (D. melanogaster female)	fs(1)GS08, y[1] cv[1] v[1] f[1] DNA-seq libraries	SRA: SAMN55305783; This Paper		fs(1)GS08, y[1] cv[1] v[1] f[1]
large-scale dataset (D. melanogaster female)	fs(1)GS09, y[1] cv[1] v[1] f[1] DNA-seq libraries	SRA: SAMN55305784; This Paper		fs(1)GS09, y[1] cv[1] v[1] f[1]
large-scale dataset (D. melanogaster female)	fs(1)GS10, y[1] cv[1] v[1] f[1] DNA-seq libraries	SRA: SAMN55305785; This Paper		fs(1)GS10, y[1] cv[1] v[1] f[1]
large-scale dataset (D. melanogaster female)	fs(1)GS11, y[1] cv[1] v[1] f[1] DNA-seq libraries	SRA: SAMN55305786; This Paper		fs(1)GS11, y[1] cv[1] v[1] f[1]
large-scale dataset (D. melanogaster female)	fs(1)GS12, y[1] cv[1] v[1] f[1] DNA-seq libraries	SRA: SAMN55305787; This Paper		fs(1)GS12, y[1] cv[1] v[1] f[1]
large-scale dataset (D. melanogaster female)	fs(1)GS13, y[1] cv[1] v[1] f[1] DNA-seq libraries	SRA: SAMN55305788; This Paper		fs(1)GS13, y[1] cv[1] v[1] f[1]
large-scale dataset (D. melanogaster female)	fs(1)GS14, y[1] cv[1] v[1] f[1] DNA-seq libraries	SRA: SAMN55305789; This Paper		fs(1)GS14, y[1] cv[1] v[1] f[1]
large-scale dataset (D. melanogaster female)	fs(1)GS15, y[1] cv[1] v[1] f[1] DNA-seq libraries	SRA: SAMN55305790; This Paper		fs(1)GS15, y[1] cv[1] v[1] f[1]
large-scale dataset (D. melanogaster female)	fs(1)GS16, y[1] cv[1] v[1] f[1] DNA-seq libraries	SRA: SAMN55305791; This Paper		fs(1)GS16, y[1] cv[1] v[1] f[1]
large-scale dataset (D. melanogaster female)	fs(1)GS17, y[1] cv[1] v[1] f[1] DNA-seq libraries	SRA: SAMN55305792; This Paper		fs(1)GS17, y[1] cv[1] v[1] f[1]
large-scale dataset (D. melanogaster female)	ovo[D1rv-01] v[24] DNA-seq libraries	SRA: SAMN55305793; This Paper		ovo[D1rv-01] v[24]
large-scale dataset (D. melanogaster female)	ovo[D1rv-02] v[24] DNA-seq libraries	SRA: SAMN55305794; This Paper		ovo[D1rv-02] v[24]
software, algorithm	HISAT2	PMID: 25751142	version 2.2.1.+D106:E1061-ngs2.11.2	-k 1 --rna-strandness RF --dta
software, algorithm	Macs3	PMID: 18798982	version 3.0.0a7
software, algorithm	bedtools	PMID: 20110278	version 1.15.1	sort: default; index: default
software, algorithm	SAMtools	PMID: 19505943
software, algorithm	UCSC Genome Browser	PMID: 12045153
software, algorithm	Adobe Illustrator	Adobe, San Jose, CA
software, algorithm	Excel	Microsoft, Redmond, WA	version 3.5.1
software, algorithm	deepTools	PMID: 27079975	version 2.7.15
software, algorithm	Python		version 4.2.2
software, algorithm	R		version 2022.12.0+353
software, algorithm	Rstudio		version 23.3.1
software, algorithm	Conda
other	Flies were maintained at 25oC under constant light at 65% relative humidity.
other	Illumina NovaSeq 6000	Illumina, San Diego, CA		http://hpc.nih.gov
other	NIH HPC Biowulf cluster	National Institutes of Health, Bethesda, MD
other	NHLBI DNA Sequencing and Genomics Core	National Institutes of Health, Bethesda, MD
other	yeast from Saccharomyces cerevisiae	Millipore Sigma, Burlington, MA
other	Illumina HiSeq 2500	Illumina, San Diego, CA
other	NIDDK Genomics Core	National Institutes of Health, Bethesda, MD
