# Supplementary material for: A mdg4 retrotransposon screen for X-linked female sterile alleles and its relationship with the transcription factor OVO
Source: G3 (Bethesda). 2026 Apr 17;16(6):jkag098. doi: 10.1093/g3journal/jkag098 (PMC13232525; doi:10.1093/g3journal/jkag098)
Supplement: jkag098_Supplementary_Data [file jkag098_supplementary_data.zip › Table_S2_G3-2026-406610.xlsx]

## Sheet: Sheet1
Interval		GS01	GS02	GS03	GS04	GS05	GS06	GS07	GS08	GS09	GS10	GS11	GS12	GS13	GS14	GS15	GS16	GS17
y–cv	GS01
y–cv	GS02
v–f–	GS03
cv–v	GS04
–y–cv–v–f–	GS05
v–f	GS06
v–f	GS07
cv–v	GS08
v–f	GS09
cv–v	GS10
y–cv	GS11
v–f	GS12
f–	GS13
v–f	GS14
–y–cv–v–f–	GS15
v–f	GS16
v–f	GS17
Green = Complements
Red = Fails to Complement
Black = Not Tested
