# Supplementary material for: A mdg4 retrotransposon screen for X-linked female sterile alleles and its relationship with the transcription factor OVO
Source: G3 (Bethesda). 2026 Apr 17;16(6):jkag098. doi: 10.1093/g3journal/jkag098 (PMC13232525; doi:10.1093/g3journal/jkag098)
Supplement: jkag098_Supplementary_Data [file jkag098_supplementary_data.zip › Table_S3_G3-2026-406610.xlsx]

## Sheet: Sheet1
Allele	Gene	TE	Left Position	Right Position	Deficiency Tested	Deficiency Result	OVO ChIP Peak	GSC ATAC Peak	St. 5 NC ATAC Peak	Insertion Location
fs(1)GS01	Imp	Doc	10794512	10794514	ND	ND	No	No	No	3'UTR
fs(1)GS03	Karl	hobo	11792075	11792083	Df(1)BSC541	Fertile	Yes	Yes	Yes	3'UTR
	U2af50	17.6	16358681	16358754	Df(1)FDD-0089495	Sterile	No	Yes	Yes	Intron
fs(1)GS04	CG15465, rg	Doc	5188836	5188837	ND	ND	No	No	No	Intron
	lncRNA:CR45519	Doc	5506900	5506901	ND	ND	No	No	No	Gene
		Tirant	16260359	16260402	ND	ND	No	No	No	Intergenic
fs(1)GS06	Grip91	Doc	13743875	13743883	Df(1)ED7217; Grip91[1]; Grip91[xr16]	Sterile; Lethal; Sterile	No	Yes	No	Intron
fs(1)GS07	Grip91	Doc	13743875	13743883	ND	ND	No	Yes	No	Intron
fs(1)GS08	disco	Doc	16210933	16210959	ND	ND	No	No	No	3'UTR
fs(1)GS09	Grip91	Doc	13743875	13743883	ND	ND	No	Yes	No	Intron
fs(1)GS13	spri	Doc	10504528	10504546	ND	ND	No	No	No	Intergenic
fs(1)GS14	Grip91	Doc	13743875	13743883	ND	ND	No	Yes	No	Intron
fs(1)GS15	Grip91	Doc	13743875	13743883	ND	ND	No	Yes	No	Intron
fs(1)GS16	Grip91	Doc	13743875	13743883	ND	ND	No	Yes	No	Intron
fs(1)GS17	Grip91	Doc	13743875	13743883	ND	ND	No	Yes	No	Intron
